# Supplementary material for: Phytolith Assemblages as a Promising Tool for Quantitative Canopy Coverage Reconstruction in Subtropical Forests, China
Source: Front Plant Sci. 2022 Jun 20;13:912627. doi: 10.3389/fpls.2022.912627 (PMC9251495; doi:10.3389/fpls.2022.912627)
Supplement: Supplementary file 2 [file Data_Sheet_2.XLS]

## Sheet: Sheet1
Sample ID	Epidermal phytolith	Elongate irregular	Elongate tabular	Blocky polyhedral	Tracheary annulate	Brachiate	Spheroid echinate	Pteridophyte-type	Elongate trihedral	Elongate entire	Elongate dentate	Elongate sinuate	Crenate	Trapezoid	Rondel	Saddle	Bilobate	Cross	Polylobate	Acute bulbosus	Bulliform flabellate-Phrag	Bulliform flabellate-others	Blocky	Tabular	Papillate	Stoma	Phytolith counts
Code	EPI_PHY	ELO_IRR	ELO_TAB	BLO_POL	TRA_ANN	BRA	SPH_ECH	PTE	ELO_TRI	ELO_ENT	ELO_DET	ELO_SIN	CRE	TRZ	RON	SAD	BIL	CRO	POL	ACU_BUL	BUL_FLA_P	BUL_FLA_O	BLO	TAB	PAP	STO
DYS-01	0	1	7	0	2	1	0	0	1	9	12	0	15	0	55	290	130	59	5	8	0	22	22	2	1	0	642
DYS-02	1	1	2	3	0	0	1	0	1	13	12	1	1	0	27	227	93	10	4	9	2	10	39	3	0	0	460
DYS-03	1	3	1	1	2	1	1	0	0	25	26	0	15	13	62	183	141	32	9	4	4	40	101	2	3	1	671
DYS-04	1	1	2	0	3	1	1	0	1	32	12	0	3	1	16	213	97	6	2	8	3	4	13	3	0	0	423
DYS-05	0	1	1	3	2	0	1	11	1	37	11	0	5	0	57	212	112	39	8	2	1	9	46	10	0	0	569
DYS-06	0	0	8	4	5	0	1	0	0	51	11	6	2	0	18	212	50	7	6	9	2	74	39	5	0	2	512
DYS-07	2	9	10	8	8	0	1	1	1	29	18	0	6	0	48	201	84	13	10	11	1	6	92	10	0	1	570
DYS-08	5	2	9	0	5	0	0	0	0	65	12	3	0	1	35	205	67	12	5	14	0	0	13	2	0	0	455
DYS-09	5	9	8	25	26	2	0	13	0	41	20	0	0	0	96	221	69	5	4	12	4	12	42	4	0	13	631
DYS-10	36	41	20	15	106	5	0	0	1	92	38	1	1	0	23	124	57	10	3	19	0	2	107	8	0	1	710
DYS-11	17	9	7	3	2	2	2	16	4	36	20	0	0	0	78	239	33	6	2	13	1	20	39	16	0	2	567
DYS-12	1	5	5	1	1	7	0	0	1	145	17	4	0	0	26	99	64	8	5	16	0	1	8	1	0	0	415
DYS-13	3	121	3	0	3	15	0	0	3	93	8	1	0	0	33	97	87	0	3	4	0	8	47	8	1	2	540
DYS-14	3	0	0	1	0	0	1	0	1	41	20	2	1	0	20	36	159	30	5	10	0	10	25	1	1	0	367
